# Supplementary material for: Perfusion of MC3T3E1 Preosteoblast Spheroids within Polysaccharide-Based Hydrogel Scaffolds: An Experimental and Numerical Study at the Bioreactor Scale
Source: Bioengineering (Basel). 2023 Jul 18;10(7):849. doi: 10.3390/bioengineering10070849 (PMC10376891; doi:10.3390/bioengineering10070849)
Supplement: Supplementary file 1 [file bioengineering-10-00849-s001.zip]

Archive with 1 entries (1 files):
- bioengineering-2452024-supplementary.pdf
